# Supplementary material for: Structural modeling of human AKAP3 protein and in silico analysis of single nucleotide polymorphisms associated with sperm motility
Source: Sci Rep. 2022 Mar 7;12:3656. doi: 10.1038/s41598-022-07513-9 (PMC8901789; doi:10.1038/s41598-022-07513-9)
Supplement: Supplementary file 1 — Supplementary Information. [file 41598_2022_7513_MOESM1_ESM.xlsx]

## Sheet: Native
Time[ns]	RMSDs[nm]:CA (alpha-carbon)	Backbone
0.3	0.2611	0.262
0.4	0.2687	0.2692
0.5	0.2749	0.2754
0.6	0.2688	0.2697
0.7	0.2784	0.2795
0.8	0.2963	0.2971
0.9	0.2845	0.286
1	0.2936	0.2945
1.1	0.3007	0.302
1.2	0.2898	0.2911
1.3	0.3028	0.3034
1.4	0.289	0.2897
1.5	0.2987	0.2994
1.6	0.2948	0.296
1.7	0.2937	0.2945
1.8	0.3004	0.3013
1.9	0.2937	0.2947
2	0.2997	0.3008
2.1	0.3058	0.3067
2.2	0.321	0.3217
2.3	0.3085	0.3093
2.4	0.306	0.3071
2.5	0.2986	0.2997
2.6	0.322	0.3226
2.7	0.3146	0.315
2.8	0.3139	0.3146
2.9	0.307	0.3079
3	0.3112	0.3115
3.1	0.3169	0.3177
3.2	0.3087	0.3092
3.3	0.3191	0.3196
3.4	0.3253	0.3257
3.5	0.3166	0.317
3.6	0.3219	0.3225
3.7	0.3198	0.3205
3.8	0.3235	0.3242
3.9	0.3203	0.3209
4	0.3228	0.3235
4.1	0.304	0.3048
4.2	0.32	0.3211
4.3	0.3192	0.3202
4.4	0.3313	0.3322
4.5	0.3108	0.3117
4.6	0.3088	0.3092
4.7	0.3287	0.3294
4.8	0.3258	0.3268
4.9	0.3307	0.3316
5	0.3304	0.3313
5.1	0.3348	0.3355
5.2	0.3279	0.3289
5.3	0.3299	0.3307
5.4	0.3383	0.3388
5.5	0.3252	0.3259
5.6	0.3296	0.3305
5.7	0.3361	0.3366
5.8	0.3399	0.3408
5.9	0.3345	0.3353
6	0.3375	0.3382
6.1	0.3352	0.3358
6.2	0.3314	0.3323
6.3	0.328	0.3285
6.4	0.3385	0.3395
6.5	0.3509	0.3517
6.6	0.3532	0.3538
6.7	0.3422	0.3431
6.8	0.3502	0.3511
6.9	0.3465	0.3475
7	0.3282	0.329
7.1	0.3446	0.3457
7.2	0.344	0.345
7.3	0.365	0.3656
7.4	0.3401	0.3409
7.5	0.338	0.3394
7.6	0.3566	0.3573
7.7	0.3454	0.3465
7.8	0.3328	0.3338
7.9	0.3445	0.3451
8	0.3436	0.3447
8.1	0.3499	0.351
8.2	0.3413	0.3427
8.3	0.3332	0.3345
8.4	0.3495	0.3506
8.5	0.3417	0.3423
8.6	0.3411	0.342
8.7	0.3454	0.3463
8.8	0.341	0.3415
8.9	0.3395	0.3403
9	0.3343	0.3351
9.1	0.3408	0.3416
9.2	0.3418	0.3427
9.3	0.342	0.3432
9.4	0.3476	0.3487
9.5	0.3338	0.3348
9.6	0.348	0.3494
9.7	0.3534	0.3547
9.8	0.3507	0.3518
9.9	0.3561	0.357
10	0.3712	0.3723
10.1	0.3535	0.3547
10.2	0.3583	0.3592
10.3	0.3496	0.3507
10.4	0.3484	0.3497
10.5	0.3585	0.3599
10.6	0.3653	0.3664
10.7	0.3708	0.372
10.8	0.3707	0.3719
10.9	0.3674	0.3684
11	0.3565	0.3576
11.1	0.3636	0.3644
11.2	0.361	0.362
11.3	0.3647	0.366
11.4	0.3581	0.3596
11.5	0.3575	0.3588
11.6	0.3645	0.3659
11.7	0.364	0.3654
11.8	0.3619	0.363
11.9	0.376	0.3772
12	0.3619	0.363
12.1	0.38	0.3811
12.2	0.3634	0.3644
12.3	0.3578	0.3587
12.4	0.3754	0.376
12.5	0.3608	0.3615
12.6	0.3679	0.3685
12.7	0.3648	0.3655
12.8	0.3662	0.3667
12.9	0.3707	0.3712
13	0.364	0.365
13.1	0.3692	0.3701
13.2	0.3663	0.3672
13.3	0.3516	0.3525
13.4	0.3583	0.359
13.5	0.3617	0.3629
13.6	0.3749	0.3759
13.7	0.3723	0.3729
13.8	0.3694	0.3701
13.9	0.3696	0.3705
14	0.3702	0.3713
14.1	0.3735	0.3743
14.2	0.3775	0.3787
14.3	0.3607	0.3616
14.4	0.3699	0.3708
14.5	0.3682	0.3693
14.6	0.3702	0.3711
14.7	0.3718	0.373
14.8	0.373	0.3742
14.9	0.372	0.373
15	0.375	0.3762
15.1	0.3738	0.3747
15.2	0.3725	0.3736
15.3	0.3747	0.3757
15.4	0.3759	0.3767
15.5	0.3807	0.3817
15.6	0.3852	0.3859
15.7	0.384	0.3851
15.8	0.3777	0.3786
15.9	0.3858	0.3867
16	0.3876	0.3884
16.1	0.3806	0.3816
16.2	0.3733	0.3743
16.3	0.3821	0.3832
16.4	0.3845	0.3854
16.5	0.3754	0.3764
16.6	0.383	0.3836
16.7	0.362	0.3631
16.8	0.365	0.3663
16.9	0.3647	0.3661
17	0.3601	0.3612
17.1	0.3785	0.38
17.2	0.364	0.3654
17.3	0.3609	0.3622
17.4	0.3722	0.3731
17.5	0.3673	0.3684
17.6	0.356	0.3572
17.7	0.3797	0.3808
17.8	0.3621	0.3634
17.9	0.3676	0.3686
18	0.362	0.3629
18.1	0.3687	0.3697
18.2	0.3572	0.3585
18.3	0.3697	0.3707
18.4	0.3824	0.3834
18.5	0.3778	0.3788
18.6	0.3744	0.375
18.7	0.3794	0.3803
18.8	0.3757	0.3766
18.9	0.3801	0.381
19	0.3911	0.3918
19.1	0.3822	0.3833
19.2	0.3889	0.3902
19.3	0.3847	0.3856
19.4	0.3813	0.3821
19.5	0.3835	0.3843
19.6	0.3795	0.3803
19.7	0.3777	0.3784
19.8	0.3836	0.3844
19.9	0.378	0.3792
20	0.3777	0.3783
20.1	0.3671	0.3684
20.2	0.3732	0.3739
20.3	0.3757	0.3766
20.4	0.3775	0.3786
20.5	0.3754	0.3766
20.6	0.3835	0.3845
20.7	0.3773	0.3781
20.8	0.3732	0.3742
20.9	0.3834	0.3843
21	0.3834	0.3844
21.1	0.388	0.3891
21.2	0.3762	0.3772
21.3	0.4007	0.4015
21.4	0.3905	0.3912
21.5	0.3773	0.3784
21.6	0.3729	0.3737
21.7	0.3805	0.3812
21.8	0.3824	0.383
21.9	0.3997	0.4005
22	0.3831	0.3839
22.1	0.3758	0.3766
22.2	0.3765	0.3771
22.3	0.3706	0.3713
22.4	0.3845	0.3855
22.5	0.3742	0.3751
22.6	0.3893	0.3899
22.7	0.3859	0.3863
22.8	0.3856	0.3863
22.9	0.3797	0.3806
23	0.3834	0.3838
23.1	0.382	0.3828
23.2	0.372	0.3729
23.3	0.3665	0.3674
23.4	0.3734	0.3744
23.5	0.373	0.3742
23.6	0.3743	0.3752
23.7	0.3709	0.3719
23.8	0.3872	0.3882
23.9	0.3788	0.38
24	0.3671	0.368
24.1	0.371	0.3716
24.2	0.3688	0.3693
24.3	0.3753	0.3757
24.4	0.3928	0.3934
24.5	0.3835	0.3843
24.6	0.3937	0.3945
24.7	0.3861	0.3868
24.8	0.3825	0.3831
24.9	0.39	0.3907
25	0.3778	0.3785
25.1	0.3803	0.3808
25.2	0.3797	0.3805
25.3	0.3786	0.3792
25.4	0.3786	0.3791
25.5	0.3875	0.3879
25.6	0.3699	0.3705
25.7	0.3877	0.3883
25.8	0.3881	0.3886
25.9	0.3841	0.385
26	0.3905	0.3909
26.1	0.3966	0.397
26.2	0.3925	0.3929
26.3	0.3968	0.3973
26.4	0.4013	0.4015
26.5	0.4035	0.4037
26.6	0.4094	0.4097
26.7	0.4042	0.4045
26.8	0.4155	0.4156
26.9	0.4046	0.4049
27	0.4043	0.4044
27.1	0.3997	0.3997
27.2	0.4076	0.4078
27.3	0.3929	0.3933
27.4	0.4079	0.4079
27.5	0.4001	0.4006
27.6	0.408	0.4084
27.7	0.4022	0.4024
27.8	0.4038	0.4043
27.9	0.4161	0.4164
28	0.4057	0.406
28.1	0.4045	0.4049
28.2	0.4102	0.4105
28.3	0.4072	0.4076
28.4	0.4138	0.4141
28.5	0.4136	0.4136
28.6	0.4172	0.4176
28.7	0.4132	0.4136
28.8	0.4097	0.41
28.9	0.4057	0.4056
29	0.4012	0.4013
29.1	0.4063	0.4069
29.2	0.3997	0.3999
29.3	0.4032	0.4034
29.4	0.4184	0.4187
29.5	0.4147	0.4148
29.6	0.4224	0.4224
29.7	0.4155	0.4156
29.8	0.4205	0.4204
29.9	0.4117	0.412
30	0.4051	0.4052
30.1	0.3994	0.3999
30.2	0.4116	0.4122
30.3	0.4167	0.4171
30.4	0.4213	0.4217
30.5	0.4016	0.402
30.6	0.4183	0.4184
30.7	0.4117	0.4123
30.8	0.4098	0.41
30.9	0.4006	0.4011
31	0.4174	0.4179
31.1	0.4034	0.4041
31.2	0.4021	0.4026
31.3	0.4116	0.412
31.4	0.4078	0.4085
31.5	0.4079	0.4085
31.6	0.4041	0.4046
31.7	0.4018	0.4023
31.8	0.396	0.3967
31.9	0.3951	0.396
32	0.4042	0.4051
32.1	0.401	0.4015
32.2	0.404	0.4048
32.3	0.397	0.3977
32.4	0.4017	0.4028
32.5	0.3943	0.395
32.6	0.3942	0.3948
32.7	0.4016	0.4025
32.8	0.4117	0.4123
32.9	0.3991	0.3991
33	0.3992	0.3994
33.1	0.4052	0.4055
33.2	0.3994	0.4001
33.3	0.4087	0.4097
33.4	0.4049	0.4056
33.5	0.4127	0.4135
33.6	0.4045	0.4052
33.7	0.4097	0.4104
33.8	0.4086	0.4093
33.9	0.4075	0.4081
34	0.4068	0.4077
34.1	0.4186	0.4191
34.2	0.4189	0.4193
34.3	0.4204	0.4212
34.4	0.4104	0.4109
34.5	0.4118	0.4127
34.6	0.4123	0.4132
34.7	0.4131	0.4137
34.8	0.4124	0.4132
34.9	0.411	0.4118
35	0.4084	0.4089
35.1	0.4036	0.4042
35.2	0.3974	0.3981
35.3	0.3974	0.3981
35.4	0.4059	0.4066
35.5	0.4184	0.4186
35.6	0.4211	0.4218
35.7	0.4265	0.4272
35.8	0.4143	0.415
35.9	0.4045	0.4048
36	0.4108	0.4116
36.1	0.4116	0.4121
36.2	0.4166	0.417
36.3	0.4061	0.4068
36.4	0.4079	0.4086
36.5	0.4142	0.4149
36.6	0.4156	0.416
36.7	0.4086	0.4097
36.8	0.4037	0.4045
36.9	0.4069	0.4076
37	0.3988	0.3996
37.1	0.4131	0.414
37.2	0.4118	0.4125
37.3	0.4048	0.4056
37.4	0.395	0.3955
37.5	0.4071	0.4078
37.6	0.4166	0.4171
37.7	0.4026	0.4031
37.8	0.4085	0.4089
37.9	0.4077	0.408
38	0.4099	0.4103
38.1	0.4025	0.403
38.2	0.4077	0.4082
38.3	0.4105	0.4111
38.4	0.4098	0.4107
38.5	0.4068	0.4078
38.6	0.4064	0.4069
38.7	0.4121	0.4125
38.8	0.4107	0.4113
38.9	0.4192	0.4196
39	0.4203	0.4208
39.1	0.4079	0.4088
39.2	0.4106	0.411
39.3	0.4212	0.4215
39.4	0.4215	0.422
39.5	0.4235	0.4238
39.6	0.4196	0.4199
39.7	0.4171	0.4179
39.8	0.4127	0.4138
39.9	0.4094	0.41
40	0.4057	0.4068
40.1	0.4087	0.4093
40.2	0.4092	0.4099
40.3	0.4131	0.4135
40.4	0.4083	0.4093
40.5	0.4151	0.4154
40.6	0.4081	0.4086
40.7	0.398	0.3988
40.8	0.379	0.3799
40.9	0.3823	0.3833
41	0.3827	0.3835
41.1	0.3927	0.3937
41.2	0.3941	0.3949
41.3	0.3969	0.3977
41.4	0.3954	0.396
41.5	0.3972	0.3978
41.6	0.3998	0.4005
41.7	0.4084	0.409
41.8	0.4113	0.4121
41.9	0.4032	0.4041
42	0.4104	0.4111
42.1	0.4092	0.4097
42.2	0.4092	0.4098
42.3	0.4072	0.4077
42.4	0.4134	0.4144
42.5	0.4173	0.4181
42.6	0.4219	0.4225
42.7	0.4196	0.4204
42.8	0.4131	0.4138
42.9	0.4082	0.4087
43	0.4113	0.4116
43.1	0.4108	0.4116
43.2	0.3996	0.4006
43.3	0.4155	0.4165
43.4	0.4016	0.4026
43.5	0.4052	0.4065
43.6	0.4143	0.4151
43.7	0.4106	0.4113
43.8	0.419	0.4196
43.9	0.4127	0.4131
44	0.3994	0.4005
44.1	0.4107	0.4114
44.2	0.4128	0.4136
44.3	0.4027	0.4035
44.4	0.4071	0.408
44.5	0.4078	0.4084
44.6	0.4208	0.4215
44.7	0.4202	0.4209
44.8	0.4058	0.4066
44.9	0.4121	0.413
45	0.3967	0.3977
45.1	0.4046	0.4055
45.2	0.4123	0.4134
45.3	0.4045	0.4053
45.4	0.4134	0.4143
45.5	0.4051	0.406
45.6	0.4111	0.4117
45.7	0.4106	0.4114
45.8	0.4106	0.4113
45.9	0.4092	0.4101
46	0.4007	0.4017
46.1	0.4245	0.4255
46.2	0.4182	0.419
46.3	0.4136	0.4145
46.4	0.4312	0.432
46.5	0.4258	0.4264
46.6	0.4089	0.4097
46.7	0.4225	0.4234
46.8	0.4123	0.4132
46.9	0.4245	0.4248
47	0.4273	0.4281
47.1	0.4219	0.4226
47.2	0.4065	0.4073
47.3	0.4125	0.4133
47.4	0.416	0.4164
47.5	0.4047	0.4055
47.6	0.4156	0.4165
47.7	0.4254	0.4258
47.8	0.4048	0.4052
47.9	0.4214	0.4222
48	0.4142	0.4151
48.1	0.4125	0.4133
48.2	0.417	0.4177
48.3	0.4237	0.425
48.4	0.4174	0.4182
48.5	0.4101	0.4111
48.6	0.4242	0.4253
48.7	0.4247	0.4255
48.8	0.4231	0.4238
48.9	0.4205	0.4214
49	0.4153	0.4161
49.1	0.4216	0.4225
49.2	0.4226	0.4235
49.3	0.4156	0.4163
49.4	0.4209	0.4218
49.5	0.4244	0.4252
49.6	0.4145	0.4154
49.7	0.4176	0.4185
49.8	0.4243	0.425
49.9	0.418	0.4188
50	0.42	0.4206

## Sheet: Mut_661
Time[ns]	RMSDs[nm]:CA (alpha-carbon)	Backbone
0.3	0.1464	0.1489
0.4	0.1747	0.1778
0.5	0.2361	0.2396
0.6	0.2303	0.2338
0.7	0.2355	0.2396
0.8	0.2634	0.2673
0.9	0.2718	0.2763
1	0.2811	0.2849
1.1	0.2816	0.2848
1.2	0.2707	0.2739
1.3	0.2711	0.2745
1.4	0.2913	0.2945
1.5	0.3002	0.3042
1.6	0.2483	0.2522
1.7	0.2328	0.2365
1.8	0.238	0.2412
1.9	0.247	0.2503
2	0.2507	0.2535
2.1	0.2262	0.2294
2.2	0.2	0.2033
2.3	0.1923	0.1961
2.4	0.2028	0.2059
2.5	0.2426	0.2459
2.6	0.2329	0.2365
2.7	0.2515	0.2544
2.8	0.2746	0.2779
2.9	0.2957	0.2993
3	0.2968	0.3003
3.1	0.3142	0.3167
3.2	0.294	0.2964
3.3	0.2994	0.3024
3.4	0.296	0.2999
3.5	0.2804	0.2839
3.6	0.2408	0.2436
3.7	0.2635	0.2667
3.8	0.2636	0.2656
3.9	0.2636	0.2664
4	0.2812	0.2838
4.1	0.2785	0.2813
4.2	0.269	0.2724
4.3	0.2732	0.2766
4.4	0.2919	0.295
4.5	0.275	0.2782
4.6	0.3026	0.3051
4.7	0.3113	0.3143
4.8	0.3394	0.3427
4.9	0.3375	0.3408
5	0.3402	0.3448
5.1	0.3529	0.3582
5.2	0.3462	0.3521
5.3	0.3734	0.3809
5.4	0.3607	0.3664
5.5	0.3776	0.3843
5.6	0.3587	0.365
5.7	0.3566	0.3628
5.8	0.3575	0.3641
5.9	0.3571	0.3629
6	0.3704	0.3757
6.1	0.3643	0.3704
6.2	0.3818	0.3896
6.3	0.3605	0.3676
6.4	0.3577	0.3648
6.5	0.3194	0.3243
6.6	0.3119	0.3167
6.7	0.3067	0.3109
6.8	0.2865	0.2916
6.9	0.2983	0.3026
7	0.3112	0.3164
7.1	0.2975	0.3013
7.2	0.3108	0.3151
7.3	0.2772	0.2799
7.4	0.2973	0.2994
7.5	0.3008	0.3037
7.6	0.309	0.3118
7.7	0.317	0.3195
7.8	0.3365	0.3392
7.9	0.3212	0.3234
8	0.3525	0.3549
8.1	0.3525	0.3552
8.2	0.3683	0.3723
8.3	0.3837	0.3871
8.4	0.3682	0.3719
8.5	0.3608	0.365
8.6	0.3785	0.382
8.7	0.3796	0.383
8.8	0.3755	0.3789
8.9	0.3667	0.3699
9	0.3631	0.3657
9.1	0.3527	0.3554
9.2	0.3873	0.3903
9.3	0.3618	0.3643
9.4	0.3793	0.383
9.5	0.3789	0.3826
9.6	0.3853	0.3888
9.7	0.3564	0.359
9.8	0.3689	0.3713
9.9	0.3685	0.3725
10	0.3757	0.3796
10.1	0.3711	0.3756
10.2	0.3662	0.3694
10.3	0.38	0.3843
10.4	0.3781	0.3816
10.5	0.3718	0.3754
10.6	0.3873	0.3908
10.7	0.377	0.3803
10.8	0.3837	0.3874
10.9	0.3801	0.3862
11	0.3953	0.4013
11.1	0.3909	0.3975
11.2	0.3778	0.3834
11.3	0.3927	0.3994
11.4	0.3988	0.4057
11.5	0.4079	0.415
11.6	0.3955	0.4026
11.7	0.3857	0.3921
11.8	0.4055	0.4126
11.9	0.3934	0.4005
12	0.3834	0.39
12.1	0.3936	0.4012
12.2	0.3751	0.3816
12.3	0.3719	0.3775
12.4	0.3869	0.3931
12.5	0.3833	0.3888
12.6	0.3904	0.3972
12.7	0.404	0.4113
12.8	0.3871	0.3934
12.9	0.3963	0.4037
13	0.3865	0.394
13.1	0.406	0.4138
13.2	0.392	0.399
13.3	0.3857	0.3924
13.4	0.3828	0.3886
13.5	0.3734	0.3793
13.6	0.382	0.3876
13.7	0.3889	0.3944
13.8	0.3963	0.403
13.9	0.4033	0.4107
14	0.3938	0.4004
14.1	0.4118	0.418
14.2	0.4181	0.4248
14.3	0.4133	0.4204
14.4	0.4238	0.4314
14.5	0.4169	0.4246
14.6	0.4162	0.4235
14.7	0.4091	0.416
14.8	0.3904	0.3972
14.9	0.3845	0.3918
15	0.3958	0.4014
15.1	0.4092	0.4162
15.2	0.3767	0.3836
15.3	0.4191	0.4264
15.4	0.4315	0.4389
15.5	0.4257	0.4327
15.6	0.4416	0.4495
15.7	0.426	0.4338
15.8	0.4086	0.4141
15.9	0.4194	0.4258
16	0.4213	0.428
16.1	0.397	0.403
16.2	0.4254	0.431
16.3	0.3965	0.4028
16.4	0.4019	0.4083
16.5	0.3932	0.3988
16.6	0.4063	0.4137
16.7	0.4152	0.4215
16.8	0.4251	0.4313
16.9	0.417	0.4229
17	0.418	0.4241
17.1	0.4354	0.4424
17.2	0.4225	0.4287
17.3	0.404	0.4099
17.4	0.4108	0.4169
17.5	0.4015	0.4083
17.6	0.4218	0.4281
17.7	0.4316	0.4384
17.8	0.4214	0.4281
17.9	0.3991	0.4054
18	0.4048	0.4108
18.1	0.3947	0.4007
18.2	0.3957	0.4021
18.3	0.3913	0.3978
18.4	0.4543	0.461
18.5	0.4089	0.4143
18.6	0.4238	0.4292
18.7	0.4307	0.4358
18.8	0.419	0.4245
18.9	0.4214	0.4266
19	0.41	0.4153
19.1	0.4342	0.4406
19.2	0.4202	0.4259
19.3	0.4076	0.4131
19.4	0.3993	0.4041
19.5	0.3969	0.4011
19.6	0.382	0.3863
19.7	0.406	0.4114
19.8	0.406	0.411
19.9	0.3856	0.3908
20	0.4	0.4049
20.1	0.3998	0.4054
20.2	0.4054	0.4112
20.3	0.4147	0.4212
20.4	0.4312	0.4377
20.5	0.424	0.4295
20.6	0.4206	0.4258
20.7	0.422	0.4274
20.8	0.4059	0.4116
20.9	0.3974	0.4025
21	0.3853	0.3905
21.1	0.4039	0.4097
21.2	0.4065	0.4119
21.3	0.4415	0.4468
21.4	0.4331	0.4389
21.5	0.4407	0.4467
21.6	0.4323	0.439
21.7	0.4291	0.4358
21.8	0.4133	0.4197
21.9	0.4555	0.4629
22	0.4454	0.4501
22.1	0.4369	0.4424
22.2	0.4549	0.4617
22.3	0.4807	0.4872
22.4	0.4646	0.4714
22.5	0.4524	0.458
22.6	0.4585	0.4648
22.7	0.4716	0.4779
22.8	0.4612	0.4669
22.9	0.4397	0.4447
23	0.4448	0.4497
23.1	0.4351	0.4399
23.2	0.46	0.4654
23.3	0.4872	0.4928
23.4	0.4638	0.4685
23.5	0.4848	0.4906
23.6	0.4899	0.496
23.7	0.4542	0.4598
23.8	0.4627	0.469
23.9	0.4295	0.4342
24	0.4421	0.4473
24.1	0.426	0.4305
24.2	0.4408	0.4457
24.3	0.437	0.4412
24.4	0.4286	0.4328
24.5	0.4729	0.4786
24.6	0.4607	0.4658
24.7	0.449	0.4533
24.8	0.4313	0.4366
24.9	0.4313	0.4366
25	0.4397	0.4434
25.1	0.4473	0.4525
25.2	0.4487	0.4532
25.3	0.4628	0.4676
25.4	0.4674	0.4715
25.5	0.478	0.4834
25.6	0.463	0.4682
25.7	0.4724	0.4776
25.8	0.4721	0.4772
25.9	0.4657	0.471
26	0.4588	0.4629
26.1	0.4792	0.4834
26.2	0.4547	0.459
26.3	0.494	0.4988
26.4	0.5026	0.5068
26.5	0.4792	0.4841
26.6	0.489	0.4936
26.7	0.5164	0.5212
26.8	0.4965	0.5016
26.9	0.5131	0.5181
27	0.495	0.4995
27.1	0.5054	0.5101
27.2	0.4986	0.5021
27.3	0.4903	0.4939
27.4	0.5164	0.5206
27.5	0.4767	0.4802
27.6	0.4633	0.4669
27.7	0.4739	0.4777
27.8	0.4926	0.4968
27.9	0.5039	0.5084
28	0.5098	0.5139
28.1	0.5029	0.5071
28.2	0.5032	0.5082
28.3	0.5012	0.5063
28.4	0.544	0.5492
28.5	0.5438	0.5488
28.6	0.5266	0.5313
28.7	0.5336	0.5383
28.8	0.5487	0.5535
28.9	0.5602	0.5656
29	0.5432	0.5483
29.1	0.5319	0.5376
29.2	0.5449	0.5492
29.3	0.5205	0.5245
29.4	0.5533	0.5568
29.5	0.5549	0.5585
29.6	0.5386	0.5421
29.7	0.5803	0.5849
29.8	0.5617	0.5663
29.9	0.5529	0.5574
30	0.5433	0.548
30.1	0.5613	0.5655
30.2	0.5664	0.5707
30.3	0.5569	0.5611
30.4	0.5452	0.549
30.5	0.5562	0.5603
30.6	0.532	0.5355
30.7	0.5467	0.5498
30.8	0.5656	0.5685
30.9	0.5973	0.6008
31	0.5776	0.5813
31.1	0.5639	0.5669
31.2	0.5657	0.5686
31.3	0.5804	0.5831
31.4	0.5882	0.5906
31.5	0.5813	0.5837
31.6	0.582	0.5851
31.7	0.5784	0.5805
31.8	0.5613	0.563
31.9	0.5795	0.5815
32	0.5825	0.5853
32.1	0.6034	0.6054
32.2	0.582	0.5846
32.3	0.5767	0.5794
32.4	0.5697	0.5716
32.5	0.5928	0.5947
32.6	0.5701	0.5718
32.7	0.5834	0.586
32.8	0.5803	0.5827
32.9	0.5713	0.5741
33	0.5653	0.5675
33.1	0.56	0.5622
33.2	0.5607	0.5628
33.3	0.5602	0.5634
33.4	0.5679	0.5707
33.5	0.5675	0.5702
33.6	0.5714	0.5749
33.7	0.5817	0.5856
33.8	0.5861	0.5896
33.9	0.58	0.5841
34	0.5738	0.5773
34.1	0.5935	0.5978
34.2	0.6149	0.619
34.3	0.5909	0.5944
34.4	0.5876	0.591
34.5	0.6139	0.6167
34.6	0.6216	0.6249
34.7	0.6217	0.6256
34.8	0.6451	0.6491
34.9	0.611	0.6148
35	0.6203	0.6248
35.1	0.6351	0.6395
35.2	0.6444	0.6486
35.3	0.6454	0.6492
35.4	0.6565	0.6611
35.5	0.6356	0.6392
35.6	0.6458	0.6492
35.7	0.6245	0.628
35.8	0.6242	0.627
35.9	0.6389	0.6418
36	0.6149	0.6182
36.1	0.6497	0.6546
36.2	0.6386	0.6423
36.3	0.6187	0.6219
36.4	0.6466	0.6494
36.5	0.647	0.6507
36.6	0.6519	0.6562
36.7	0.6471	0.6509
36.8	0.664	0.6672
36.9	0.6359	0.6387
37	0.6292	0.6317
37.1	0.6361	0.6397
37.2	0.6406	0.6441
37.3	0.6556	0.6592
37.4	0.6181	0.6207
37.5	0.6546	0.6577
37.6	0.6367	0.6402
37.7	0.6494	0.6541
37.8	0.6372	0.6416
37.9	0.6203	0.6244
38	0.6304	0.6335
38.1	0.6337	0.6364
38.2	0.64	0.642
38.3	0.6431	0.6455
38.4	0.6469	0.6497
38.5	0.6361	0.6396
38.6	0.6304	0.6331
38.7	0.6512	0.6539
38.8	0.6493	0.6533
38.9	0.6587	0.6621
39	0.6561	0.659
39.1	0.6283	0.6307
39.2	0.6359	0.6379
39.3	0.663	0.6651
39.4	0.6357	0.6379
39.5	0.6647	0.6669
39.6	0.6583	0.6606
39.7	0.6293	0.6322
39.8	0.6402	0.6424
39.9	0.6601	0.6624
40	0.655	0.6574
40.1	0.6274	0.6295
40.2	0.6401	0.6424
40.3	0.6415	0.6448
40.4	0.6445	0.6479
40.5	0.6346	0.6379
40.6	0.6586	0.6629
40.7	0.6561	0.6593
40.8	0.6639	0.6674
40.9	0.6575	0.6612
41	0.6735	0.6772
41.1	0.6419	0.6457
41.2	0.6414	0.6463
41.3	0.6431	0.6474
41.4	0.6315	0.635
41.5	0.6222	0.6251
41.6	0.6307	0.6341
41.7	0.6414	0.6439
41.8	0.6432	0.6453
41.9	0.6579	0.6607
42	0.653	0.6559
42.1	0.6706	0.6737
42.2	0.6666	0.6696
42.3	0.6357	0.6385
42.4	0.6429	0.6453
42.5	0.6626	0.6656
42.6	0.6578	0.661
42.7	0.6692	0.6727
42.8	0.6572	0.6597
42.9	0.6568	0.6593
43	0.6642	0.6671
43.1	0.6463	0.6491
43.2	0.6453	0.6478
43.3	0.6481	0.6501
43.4	0.6316	0.6332
43.5	0.6626	0.6646
43.6	0.656	0.6578
43.7	0.6289	0.6314
43.8	0.6548	0.6568
43.9	0.6385	0.6402
44	0.6336	0.6357
44.1	0.6387	0.6405
44.2	0.6813	0.6841
44.3	0.6479	0.6502
44.4	0.6396	0.6422
44.5	0.643	0.6465
44.6	0.6684	0.6714
44.7	0.6445	0.6475
44.8	0.6392	0.6428
44.9	0.6317	0.6349
45	0.6285	0.6324
45.1	0.6353	0.6393
45.2	0.6692	0.6737
45.3	0.667	0.6713
45.4	0.6657	0.6694
45.5	0.663	0.6668
45.6	0.6529	0.6567
45.7	0.6377	0.6398
45.8	0.6544	0.6575
45.9	0.6412	0.6448
46	0.6675	0.6712
46.1	0.633	0.6354
46.2	0.635	0.6367
46.3	0.6563	0.6586
46.4	0.6704	0.6732
46.5	0.6539	0.6571
46.6	0.6453	0.6477
46.7	0.6585	0.6612
46.8	0.6619	0.6642
46.9	0.6367	0.6393
47	0.6648	0.6676
47.1	0.6691	0.6713
47.2	0.6635	0.6662
47.3	0.6501	0.6529
47.4	0.6295	0.6323
47.5	0.6385	0.6411
47.6	0.6139	0.6167
47.7	0.622	0.6249
47.8	0.6336	0.6373
47.9	0.6348	0.6384
48	0.6144	0.618
48.1	0.6371	0.6402
48.2	0.6401	0.6434
48.3	0.6154	0.6179
48.4	0.6224	0.6259
48.5	0.6447	0.6482
48.6	0.6362	0.6392
48.7	0.6336	0.6362
48.8	0.6239	0.6267
48.9	0.623	0.6256
49	0.6114	0.6144
49.1	0.63	0.6328
49.2	0.6038	0.6069
49.3	0.6347	0.6386
49.4	0.6179	0.6213
49.5	0.6275	0.6304
49.6	0.6315	0.635
49.7	0.6247	0.6275
49.8	0.6131	0.6164
49.9	0.6342	0.6379
50	0.6408	0.644

## Sheet: Mut_500
Time[ns]	RMSDs[nm]:CA (alpha-carbon)	Backbone
0.3	0.2728	0.2751
0.4	0.3128	0.3152
0.5	0.3111	0.3129
0.6	0.2884	0.2907
0.7	0.315	0.3174
0.8	0.3318	0.3338
0.9	0.3102	0.3121
1	0.3219	0.3242
1.1	0.3193	0.3216
1.2	0.3085	0.3105
1.3	0.3194	0.3215
1.4	0.3325	0.3348
1.5	0.3262	0.3287
1.6	0.3333	0.3356
1.7	0.3275	0.3297
1.8	0.3305	0.3331
1.9	0.324	0.3269
2	0.3359	0.3387
2.1	0.3318	0.3342
2.2	0.3446	0.347
2.3	0.3442	0.3466
2.4	0.3458	0.348
2.5	0.3524	0.3553
2.6	0.3649	0.3675
2.7	0.4075	0.4099
2.8	0.3736	0.3759
2.9	0.3731	0.3756
3	0.3938	0.3967
3.1	0.3829	0.3857
3.2	0.3869	0.3899
3.3	0.3973	0.3999
3.4	0.402	0.4045
3.5	0.3952	0.3975
3.6	0.401	0.4037
3.7	0.404	0.4064
3.8	0.4022	0.405
3.9	0.4072	0.4099
4	0.3887	0.3912
4.1	0.4238	0.4263
4.2	0.3997	0.4021
4.3	0.4135	0.4159
4.4	0.4065	0.4085
4.5	0.3916	0.3939
4.6	0.4	0.4021
4.7	0.3981	0.4003
4.8	0.3859	0.3882
4.9	0.3954	0.3974
5	0.415	0.4172
5.1	0.3989	0.4014
5.2	0.4174	0.4195
5.3	0.4175	0.42
5.4	0.4057	0.4084
5.5	0.4203	0.4226
5.6	0.4132	0.4155
5.7	0.4168	0.4191
5.8	0.4262	0.4284
5.9	0.4286	0.4309
6	0.4339	0.4359
6.1	0.449	0.4508
6.2	0.4443	0.446
6.3	0.4441	0.4463
6.4	0.432	0.4344
6.5	0.4387	0.4407
6.6	0.4532	0.4553
6.7	0.4388	0.4409
6.8	0.4249	0.427
6.9	0.4304	0.4325
7	0.4372	0.4392
7.1	0.4257	0.4277
7.2	0.4226	0.4248
7.3	0.4301	0.4318
7.4	0.4448	0.447
7.5	0.4461	0.4482
7.6	0.4603	0.4624
7.7	0.4515	0.4534
7.8	0.4531	0.4552
7.9	0.4538	0.4559
8	0.4413	0.443
8.1	0.4445	0.4466
8.2	0.4598	0.4615
8.3	0.4627	0.4645
8.4	0.4393	0.4408
8.5	0.4616	0.4631
8.6	0.4676	0.469
8.7	0.4586	0.4604
8.8	0.4553	0.4569
8.9	0.4675	0.4691
9	0.4725	0.4741
9.1	0.4618	0.4634
9.2	0.4701	0.4718
9.3	0.4767	0.4784
9.4	0.4745	0.4762
9.5	0.4643	0.4662
9.6	0.4635	0.4653
9.7	0.478	0.4797
9.8	0.4602	0.4617
9.9	0.4531	0.455
10	0.452	0.454
10.1	0.4559	0.4576
10.2	0.4628	0.4645
10.3	0.4585	0.4605
10.4	0.4564	0.4585
10.5	0.4648	0.4666
10.6	0.4563	0.4584
10.7	0.4349	0.4368
10.8	0.4529	0.4549
10.9	0.4482	0.4498
11	0.4571	0.4591
11.1	0.4613	0.463
11.2	0.4559	0.4575
11.3	0.4514	0.4531
11.4	0.452	0.4535
11.5	0.4675	0.4693
11.6	0.4734	0.4753
11.7	0.4494	0.4512
11.8	0.4555	0.4576
11.9	0.4371	0.4392
12	0.4484	0.4501
12.1	0.4728	0.4747
12.2	0.4599	0.462
12.3	0.4692	0.4708
12.4	0.476	0.4777
12.5	0.4789	0.4808
12.6	0.4743	0.476
12.7	0.4842	0.4859
12.8	0.493	0.4945
12.9	0.4761	0.4776
13	0.4668	0.4683
13.1	0.4869	0.4883
13.2	0.4577	0.4592
13.3	0.4716	0.4731
13.4	0.4683	0.4697
13.5	0.4698	0.4717
13.6	0.4771	0.4787
13.7	0.4631	0.4645
13.8	0.453	0.4551
13.9	0.4696	0.4716
14	0.4506	0.4523
14.1	0.4693	0.4708
14.2	0.4584	0.4603
14.3	0.4708	0.4723
14.4	0.4569	0.4587
14.5	0.4632	0.4651
14.6	0.4684	0.4705
14.7	0.4581	0.4597
14.8	0.4619	0.4638
14.9	0.4606	0.4628
15	0.4635	0.4654
15.1	0.4595	0.4612
15.2	0.4774	0.4793
15.3	0.4709	0.4728
15.4	0.4864	0.4882
15.5	0.4793	0.4814
15.6	0.4769	0.4788
15.7	0.464	0.466
15.8	0.4763	0.4784
15.9	0.4713	0.4736
16	0.4802	0.4825
16.1	0.4743	0.4763
16.2	0.4751	0.4769
16.3	0.48	0.4821
16.4	0.4716	0.4736
16.5	0.4798	0.4817
16.6	0.4741	0.476
16.7	0.4963	0.4978
16.8	0.4911	0.4928
16.9	0.468	0.4696
17	0.483	0.4847
17.1	0.4744	0.4758
17.2	0.4658	0.468
17.3	0.4772	0.4791
17.4	0.4903	0.4925
17.5	0.4833	0.4854
17.6	0.4798	0.4822
17.7	0.4649	0.4671
17.8	0.4795	0.4815
17.9	0.4753	0.4774
18	0.4875	0.4901
18.1	0.474	0.4768
18.2	0.4857	0.4881
18.3	0.4721	0.4741
18.4	0.4545	0.4564
18.5	0.4586	0.4606
18.6	0.4677	0.4698
18.7	0.4579	0.4599
18.8	0.476	0.4776
18.9	0.4621	0.464
19	0.4702	0.4721
19.1	0.4745	0.4766
19.2	0.4644	0.4667
19.3	0.4654	0.4678
19.4	0.4757	0.4782
19.5	0.4893	0.4916
19.6	0.4645	0.4677
19.7	0.471	0.4738
19.8	0.4709	0.4731
19.9	0.463	0.465
20	0.4696	0.4714
20.1	0.471	0.4734
20.2	0.4534	0.4555
20.3	0.4599	0.4619
20.4	0.4801	0.4816
20.5	0.4603	0.4623
20.6	0.4556	0.4576
20.7	0.4769	0.479
20.8	0.4751	0.4773
20.9	0.4799	0.482
21	0.4754	0.4778
21.1	0.4705	0.4727
21.2	0.4512	0.4536
21.3	0.4723	0.4742
21.4	0.4613	0.4636
21.5	0.4781	0.4803
21.6	0.4728	0.4749
21.7	0.4879	0.4904
21.8	0.4833	0.4855
21.9	0.4998	0.5018
22	0.4875	0.4895
22.1	0.4962	0.4983
22.2	0.4876	0.4897
22.3	0.4771	0.4797
22.4	0.4937	0.4955
22.5	0.489	0.4912
22.6	0.4902	0.4922
22.7	0.4917	0.4939
22.8	0.4923	0.4943
22.9	0.4815	0.4838
23	0.4551	0.4573
23.1	0.4697	0.4719
23.2	0.4744	0.4767
23.3	0.4886	0.4908
23.4	0.4743	0.4765
23.5	0.4678	0.4703
23.6	0.491	0.4935
23.7	0.4857	0.4878
23.8	0.4749	0.4774
23.9	0.4908	0.4932
24	0.4881	0.4902
24.1	0.4671	0.4695
24.2	0.4654	0.4678
24.3	0.479	0.4809
24.4	0.5043	0.5065
24.5	0.4794	0.4814
24.6	0.4784	0.4804
24.7	0.4676	0.4702
24.8	0.4827	0.4851
24.9	0.4661	0.4685
25	0.4614	0.4638
25.1	0.4732	0.4754
25.2	0.4659	0.4681
25.3	0.4626	0.4653
25.4	0.4652	0.4678
25.5	0.4799	0.4824
25.6	0.4654	0.4676
25.7	0.472	0.4741
25.8	0.4696	0.472
25.9	0.4798	0.482
26	0.4665	0.4688
26.1	0.4699	0.4721
26.2	0.4655	0.4677
26.3	0.4586	0.4609
26.4	0.4729	0.4753
26.5	0.4772	0.4793
26.6	0.4779	0.4803
26.7	0.4917	0.4943
26.8	0.4774	0.4797
26.9	0.4902	0.4924
27	0.4764	0.4785
27.1	0.4875	0.4897
27.2	0.486	0.4885
27.3	0.4855	0.488
27.4	0.4803	0.4828
27.5	0.4766	0.4792
27.6	0.4853	0.4877
27.7	0.4765	0.4789
27.8	0.4756	0.4783
27.9	0.4881	0.49
28	0.4913	0.4939
28.1	0.4875	0.49
28.2	0.4772	0.4794
28.3	0.4959	0.4978
28.4	0.4803	0.4824
28.5	0.4904	0.4926
28.6	0.469	0.4708
28.7	0.4783	0.4801
28.8	0.4825	0.4845
28.9	0.4806	0.4829
29	0.4714	0.4736
29.1	0.4721	0.4745
29.2	0.478	0.4803
29.3	0.4763	0.4787
29.4	0.4671	0.4693
29.5	0.4839	0.4861
29.6	0.4684	0.4705
29.7	0.4714	0.4736
29.8	0.492	0.4942
29.9	0.4771	0.4797
30	0.4858	0.4881
30.1	0.4668	0.4689
30.2	0.4785	0.4805
30.3	0.4701	0.4724
30.4	0.4823	0.4843
30.5	0.4825	0.4846
30.6	0.4809	0.4828
30.7	0.473	0.4748
30.8	0.4698	0.4718
30.9	0.4792	0.4813
31	0.4665	0.4687
31.1	0.4777	0.4798
31.2	0.4646	0.4669
31.3	0.4744	0.4766
31.4	0.4874	0.4894
31.5	0.4797	0.482
31.6	0.4845	0.4867
31.7	0.4774	0.4795
31.8	0.4737	0.4758
31.9	0.4689	0.471
32	0.4784	0.4806
32.1	0.4794	0.4814
32.2	0.4743	0.4761
32.3	0.4695	0.4715
32.4	0.474	0.4762
32.5	0.4744	0.4763
32.6	0.4711	0.4729
32.7	0.4873	0.4891
32.8	0.4774	0.4793
32.9	0.4815	0.4835
33	0.4712	0.473
33.1	0.4851	0.4868
33.2	0.4737	0.4756
33.3	0.4731	0.4756
33.4	0.4759	0.4782
33.5	0.4824	0.4847
33.6	0.4674	0.4696
33.7	0.4831	0.4849
33.8	0.4802	0.4823
33.9	0.4889	0.491
34	0.491	0.4934
34.1	0.4729	0.4751
34.2	0.477	0.4793
34.3	0.4901	0.4922
34.4	0.476	0.4782
34.5	0.4765	0.4785
34.6	0.4806	0.4829
34.7	0.4786	0.4806
34.8	0.4795	0.4817
34.9	0.4825	0.485
35	0.4879	0.4899
35.1	0.482	0.4843
35.2	0.4756	0.4778
35.3	0.4773	0.4794
35.4	0.4683	0.4706
35.5	0.4817	0.4838
35.6	0.4855	0.4877
35.7	0.4869	0.4892
35.8	0.4909	0.4932
35.9	0.4732	0.4755
36	0.4673	0.4698
36.1	0.4566	0.4586
36.2	0.4707	0.4731
36.3	0.4547	0.4569
36.4	0.4594	0.4619
36.5	0.4521	0.4546
36.6	0.4581	0.4607
36.7	0.4684	0.471
36.8	0.4667	0.4689
36.9	0.4647	0.467
37	0.4881	0.4905
37.1	0.4827	0.4846
37.2	0.486	0.4879
37.3	0.4909	0.4928
37.4	0.5016	0.5037
37.5	0.4932	0.4953
37.6	0.4658	0.4678
37.7	0.4776	0.4798
37.8	0.4854	0.488
37.9	0.4843	0.4862
38	0.4929	0.4952
38.1	0.4808	0.4831
38.2	0.4837	0.4857
38.3	0.4769	0.4787
38.4	0.4831	0.4853
38.5	0.4867	0.489
38.6	0.4773	0.48
38.7	0.4586	0.4612
38.8	0.4617	0.4636
38.9	0.468	0.4699
39	0.4683	0.4709
39.1	0.4792	0.4813
39.2	0.4797	0.4821
39.3	0.4786	0.4806
39.4	0.4849	0.4869
39.5	0.4616	0.4638
39.6	0.4617	0.4643
39.7	0.4784	0.4807
39.8	0.4898	0.4919
39.9	0.482	0.4842
40	0.5118	0.5137
40.1	0.4718	0.474
40.2	0.4726	0.4746
40.3	0.4659	0.4679
40.4	0.4721	0.4741
40.5	0.4885	0.4903
40.6	0.4821	0.4842
40.7	0.4797	0.4812
40.8	0.462	0.4639
40.9	0.4825	0.4846
41	0.4952	0.4971
41.1	0.4863	0.4882
41.2	0.4884	0.4905
41.3	0.4906	0.4927
41.4	0.5084	0.5101
41.5	0.491	0.4929
41.6	0.5019	0.5041
41.7	0.485	0.4868
41.8	0.482	0.4841
41.9	0.4841	0.4862
42	0.4852	0.4873
42.1	0.4885	0.4909
42.2	0.4901	0.4922
42.3	0.491	0.4936
42.4	0.4672	0.4693
42.5	0.4756	0.478
42.6	0.5007	0.5029
42.7	0.4832	0.4853
42.8	0.4894	0.4918
42.9	0.4941	0.4967
43	0.4873	0.4896
43.1	0.4926	0.4948
43.2	0.4834	0.4859
43.3	0.4826	0.4847
43.4	0.4873	0.4897
43.5	0.4952	0.4976
43.6	0.5104	0.5124
43.7	0.4809	0.4833
43.8	0.4941	0.4961
43.9	0.494	0.4964
44	0.4905	0.4924
44.1	0.4688	0.4713
44.2	0.4732	0.4755
44.3	0.4782	0.4803
44.4	0.4746	0.4767
44.5	0.4667	0.4686
44.6	0.4884	0.4907
44.7	0.4795	0.4819
44.8	0.4848	0.4869
44.9	0.4919	0.4937
45	0.4824	0.4844
45.1	0.4796	0.4819
45.2	0.4851	0.4874
45.3	0.4835	0.486
45.4	0.4882	0.4906
45.5	0.4825	0.4849
45.6	0.4775	0.4799
45.7	0.4924	0.4948
45.8	0.4806	0.4832
45.9	0.4695	0.4723
46	0.4753	0.4777
46.1	0.4812	0.4838
46.2	0.4754	0.4777
46.3	0.4689	0.471
46.4	0.5037	0.506
46.5	0.4864	0.4888
46.6	0.4754	0.4775
46.7	0.489	0.4912
46.8	0.4666	0.4689
46.9	0.4692	0.4713
47	0.4753	0.4775
47.1	0.4864	0.4888
47.2	0.4867	0.4891
47.3	0.4878	0.49
47.4	0.4633	0.4656
47.5	0.4553	0.4577
47.6	0.4815	0.4838
47.7	0.4854	0.488
47.8	0.4692	0.4717
47.9	0.4875	0.4898
48	0.4828	0.4849
48.1	0.4594	0.4616
48.2	0.4745	0.4769
48.3	0.4756	0.4778
48.4	0.4552	0.4572
48.5	0.4809	0.4832
48.6	0.4677	0.47
48.7	0.4667	0.4691
48.8	0.468	0.4706
48.9	0.4835	0.4856
49	0.4775	0.48
49.1	0.4782	0.4805
49.2	0.4638	0.4663
49.3	0.4657	0.4681
49.4	0.4829	0.4857
49.5	0.4705	0.473
49.6	0.4653	0.4675
49.7	0.4652	0.4675
49.8	0.4692	0.4712
49.9	0.4725	0.4747
50	0.4677	0.4698
